# Supplementary material for: Effectiveness of treatment approaches for childhood exotropia: a systematic review
Source: PeerJ. 2026 Jun 5;14:e21416. doi: 10.7717/peerj.21416 (PMC13245429; doi:10.7717/peerj.21416)
Supplement: Supplemental Information 2 [file peerj-14-21416-s002.xlsx]

## Sheet: Included Studies features
Sample Size	Mean Age	SD	Quality Assessment
57	6.6	2.2	10
60	4.7	2.6	10
76	5	1.3	10
201	6.1	1.7	10
358	6	2	10
141	6.8	2.5	10
58	5.1	1.1	10
386	6.3	2.1	10
40	4.9	1	9
60	4.2	2.8	10
21	6.8	3.3	9
19	6.8	2.6	9
136	6.2	2	9
197	6.2	2	10
197	6.4	1.9	10
85	7.22	4.84	9
58	3.92	2.02	9
99	7.1	2.5	9
123	11.19	3.73	10
36	2.25	0.74	9
40	3.6	1.633	9
36	3	2.6	9
25	5.74455	2.23468	9
19			9
32			9
60			9
34			9
72			10
74			9
258			10
306			10
14			9
106			9
53			9
163			9
3700			9.42857

## Sheet: Optical correction 
Follow up (Years)	Effective Rate
0.17	40
0.33	90
1.25	100
0.17	59
1	88.4
1	71.4
7	84
1.5	79.24
5	86.8
1	66.8
3.2	76.564
1.96545

## Sheet: Surgical management 
Follow up (year)	Effective rate
4	64.5
3	87
3	87
0.5	65.8
0.5	85.1
12	86.2
5	54.1
5	41.9
8	68
8	53
1	52
1	82
3	70
3	50
0.5	81
1	84
4	92.2
3.67647	70.8118

## Sheet: Botulinum Toxin for management 
Follow up (year)	Effective rate
1	71.4
4	69
0.5	76.67
2	73.5
0.5	52.8
2	56.7
1.66667	66.6783

## Sheet: Occlusion and vision therapy 
Follow up (year)	Effective rate
0.33	74
0.5	100
0.5	97.8
0.5	99
0.35	75
0.5	75
0.25	86.8
0.418571
